# Supplementary material for: Validation of a Standard Luminescence Method for the Fast Determination of the Antimicrobial Activity of Nanoparticles in Escherichia coli
Source: Nanomaterials (Basel). 2022 Jun 23;12(13):2164. doi: 10.3390/nano12132164 (PMC9268724; doi:10.3390/nano12132164)
Supplement: Supplementary file 1 [file nanomaterials-12-02164-s001.zip]

Archive with 1 entries (1 files):
- nanomaterials-1774120-supplementary.pdf
